# Supplementary material for: Predictors of Arterial Stiffness in Law Enforcement Officers
Source: Int J Environ Res Public Health. 2021 Sep 28;18(19):10190. doi: 10.3390/ijerph181910190 (PMC8508055; doi:10.3390/ijerph181910190)
Supplement: Supplementary file 1 [file ijerph-18-10190-s001.zip]

Archive with 1 entries (1 files):
- ijerph-1356442-supplementary.pdf
